# Supplementary material for: Assessing the Effect of a Food Voucher on the Dietary Intake of Patients with Diabetes Using the Canadian Diet History Questionnaire III: A Randomized Control Trial
Source: Nutrients. 2025 Sep 4;17(17):2865. doi: 10.3390/nu17172865 (PMC12430127; doi:10.3390/nu17172865)
Supplement: Supplementary file 1 [file nutrients-17-02865-s001.zip]

Archive with 1 entries (1 files):
- nutrients-3836071-supplementary.pdf
